# Supplementary material for: Effective Optical Image Assessment of Cellulose Paper Immunostrips for Blood Typing
Source: Int J Mol Sci. 2022 Aug 4;23(15):8694. doi: 10.3390/ijms23158694 (PMC9369064; doi:10.3390/ijms23158694)
Supplement: Supplementary file 1 [file ijms-23-08694-s001.zip]

Archive with 1 entries (1 files):
- ijms-1846348-supplementary.pdf
